# Supplementary material for: BCAR1 promotes proliferation and cell growth in lung adenocarcinoma via upregulation of POLR2A
Source: Thorac Cancer. 2020 Oct 1;11(11):3326–36. doi: 10.1111/1759-7714.13676 (PMC7606008; doi:10.1111/1759-7714.13676)
Supplement: Supplementary file 2 — Table S1 Supplementary Tables [file TCA-11-3326-s002.zip]

Archive with 2 entries (2 files):
- TCA_13676_supplemental table 1.xlsx
- TCA_13676_supplemental table 2.xlsx
