# Supplementary material for: BCAR1 promotes proliferation and cell growth in lung adenocarcinoma via upregulation of POLR2A
Source: Thorac Cancer. 2020 Oct 1;11(11):3326–36. doi: 10.1111/1759-7714.13676 (PMC7606008; doi:10.1111/1759-7714.13676)
Supplement: Supplementary file 2 — Table S1 Supplementary Tables [file TCA-11-3326-s002.zip › TCA_13676_supplemental table 1.xlsx]

## Sheet: Sheet1
		419 potential interaction partners of BCAR1 by IP-MS
		AAGAB
		AAMDC
		AAR2
		ACOT2
		ADGRL2
		AIF1L
		AK6
		ALDH1L2
		ALG5
		AMPD2
		AP1G2
		AP2A2
		AP3S1
		APOBEC3H
		APP
		ARHGEF1
		ARHGEF2
		ARID3A
		ARL6IP1
		ARPC1A
		ARPC5
		ASDURF
		ASF1B
		ASIC2
		ASS1
		ATG2B
		ATL2
		BAIAP2L1
		BIRC7
		BRD4
		BRK1
		BRSK2
		C12orf29
		C5orf24
		C7orf50
		C8orf33
		C9
		C9orf64
		C9orf78
		CASK
		CASS4
		CBLB
		CCDC70
		CD47
		CDK2AP2
		CDK7
		CDKN2AIPNL
		CENPH
		CEP170
		CFAP20
		CHAF1B
		CHAMP1
		CHD7
		CHML
		CHMP1A
		CHTF8
		CIP2A
		CLPTM1
		COQ3
		COQ8A
		COX7A2
		CPSF4
		CRLF3
		CRYZL1
		CTPS2
		CUSTOS
		CXXC4
		DCAF8
		DCP1B
		DDI2
		DDX19A
		DDX27
		DERA
		DHTKD1
		DHX33
		DHX37
		DMD
		DNTTIP2
		DOCK2
		DUS2
		DYNLRB2
		DYSF
		EARS2
		ECHDC1
		ECSIT
		EIF1AY
		EIF2B5
		EIF3CL
		EIF4E2
		ENPP1
		EPB41L4B
		EPHX1
		ERCC4
		ERGIC1
		ERGIC3
		ESRP2
		ESS2
		ETNPPL
		EZH2
		FAIM
		FAM192A
		FAM213B
		FAM50B
		FAM83D
		FBXL7
		FBXO22
		FECH
		FKBP15
		FKBP2
		FLAD1
		FLOT1
		FOXK2
		FXN
		GAA
		GADD45GIP1
		GAK
		GALM
		GALNT2
		GAMT
		GATD1
		GCFC2
		GDPD1
		GGA1
		GINS4
		GLT8D1
		GMPR2
		GNAT1
		GNB1L
		GNB3
		GNE
		GNG10
		GNG5
		GNL1
		GOLGA4
		GOLPH3L
		GOPC
		GPT2
		GRK4
		GSK3A
		GSK3B
		GTF2A1
		GUSB
		GXYLT1
		H2AFX
		HAGH
		HAUS1
		HAUS5
		HBD
		HIP1
		HIP1R
		HIRIP3
		HIST1H2AB
		HIST1H2BD
		HMGN2
		HPS6
		HS1BP3
		HTATIP2
		HTRA4
		HTT
		IFT172
		IFT46
		IGSF8
		INA
		INTS5
		INTS7
		IRGQ
		IST1
		ISY1
		JUND
		KCNH1
		KCTD1
		KCTD3
		KDELC2
		KIF21A
		KIF22
		KIF2C
		KIF4A
		KIN
		KNSTRN
		KRT14
		LAMB1
		LARP4B
		LCMT1
		LGALSL
		LIMS1
		LIN7A
		LIPT2
		LRBA
		LRIG2
		LRRC10
		LSS
		MAGED2
		MAGOHB
		MAGT1
		MAN2B1
		MANSC4
		MAP3K3
		MAPK3
		MAPKAPK2
		MARK1
		MDP1
		MEA1
		MED12L
		MED18
		MED24
		MEPCE
		MESD
		METTL16
		MGST1
		MID1IP1
		MLST8
		MON2
		MOV10
		MP68
		MPP1
		MPP6
		MRPL18
		MRPL22
		MRPL23
		MRPL24
		MRPL48
		MRPS10
		MSI1
		MTA1
		MTOR
		MTR
		MUM1L1
		MVD
		MYEF2
		NACAP1
		NAV1
		NCAPH2
		NCBP3
		NDUFA7
		NDUFB7
		NECAP1
		NEFL
		NELFE
		NFS1
		NFYA
		NISCH
		NLRC3
		NLRP10
		NME2P1
		NME3
		NOL8
		NOP9
		NPC2
		NSMCE2
		NUDT10
		NUDT16
		NUF2
		NUFIP2
		NUMBL
		NUP210
		NUP35
		NUP58
		OR2T1
		ORMDL2
		OSTF1
		OTUD6B
		OTUD7A
		OVCH2
		P4HA2
		PAF1
		PAK1IP1
		PAK2
		PCK2
		PCLAF
		PDCL
		PDIA5
		PDXK
		PER1
		PEX19
		PHC2
		PHIP
		PIH1D1
		PIR
		PITPNA
		PLBD2
		PLD4
		PLK1
		POLD2
		POLD3
		POLR1E
		POLR2A
		POLR3D
		PON2
		PPFIA1
		PPIF
		PPP1R12C
		PPP1R21
		PPP3CB
		PRPS2
		PSMG2
		PSPC1
		PTGES2
		PTPN23
		PYCR3
		QTRT1
		QTRT2
		RAB3GAP1
		RAB8A
		RABEPK
		RABGEF1
		RABGGTA
		RAC1
		RAP1B
		RAP2C
		RBBP6
		RBM22
		RBMS3
		RDH13
		RIOK1
		RIOK2
		RIOK3
		RNASET2
		RNF32
		RNGTT
		RPIA
		RPL26
		RPS6KA3
		RRAGD
		S100A11
		SAFB2
		SAR1B
		SDF2L1
		SEC24A
		SEC24B
		SELENOI
		SENP3
		SEPHS1
		SETD1B
		SGTB
		SH3BGRL2
		SHMT1
		SKA3
		SKIV2L
		SLC25A12
		SLC25A19
		SLC27A2
		SLC30A1
		SLC34A1
		SLC35E1
		SLC7A1
		SLC7A5
		SLIT1
		SLX4
		SMAD9
		SMC5
		SNX24
		SPATA18
		SPATA32
		SPCS1
		SPTLC1
		SPTLC2
		SSNA1
		SSU72
		STAM
		STAT3
		STK3
		STK38
		STON2
		STRBP
		STXBP1
		STXBP2
		SUGP1
		SUMF2
		SUMO3
		SUPT6H
		SUPV3L1
		TAF7
		TAF8
		TEX264
		TFB1M
		TIA1
		TIGAR
		TIMM23B
		TLK2
		TMED4
		TMEM41B
		TMEM50B
		TMOD3
		TOMM6
		TOR1AIP2
		TRAFD1
		TRIM29
		TRMT11
		TRMT1L
		TRMT2A
		TTC9C
		TTI2
		TUBB8
		UBAP2
		UBE2R2
		UBL5
		UBR5
		UPF3B
		UQCR10
		URI1
		USP1
		USP54
		UTP3
		UTP6
		UVRAG
		WDR73
		WIZ
		WNK2
		XAB2
		XYLB
		YBEY
		YIPF6
		ZC3HC1
		ZFHX3
		ZNF124
		ZNF24
		ZNF281
		ZNF337
		ZNF768
