# Supplementary material for: BCAR1 promotes proliferation and cell growth in lung adenocarcinoma via upregulation of POLR2A
Source: Thorac Cancer. 2020 Oct 1;11(11):3326–36. doi: 10.1111/1759-7714.13676 (PMC7606008; doi:10.1111/1759-7714.13676)
Supplement: Supplementary file 2 — Table S1 Supplementary Tables [file TCA-11-3326-s002.zip › TCA_13676_supplemental table 2.xlsx]

## Sheet: 1
Fifty genes involved in both catalytic activity and transferase activity
AK6
BIRC7
BRSK2
CBLB
CDK7
COQ8A
DUS2
FBXL7
FLAD1
GALM
GSK3A
GSK3B
GXYLT1
MAPK3
MAPKAPK2
MARK1
MDP1
MEPCE
METTL16
MGST1
MTOR
MTR
NME2P1
NME3
PAK2
PDXK
PLK1
POLD2
POLD3
POLR1E
POLR1E
POLR2A
POLR3D
PRPS2
RABGGTA
RIOK2
RIOK3
RNGTT
RPS6KA3
SELENOI
SEPHS1
STK3
STK38
TFB1M
TLK2
TRMT11
TRMT1L
UBE2R2
WNK2
XYLB
